# Supplementary material for: No increase in use of hospitals for childbirth in Tanzania over 25 years: Accumulation of inequity among poor, rural, high parity women
Source: PLOS Glob Public Health. 2022 Aug 15;2(8):e0000345. doi: 10.1371/journal.pgph.0000345 (PMC10021586; doi:10.1371/journal.pgph.0000345)
Supplement: S1 Table — (XLSX) [file pgph.0000345.s001.xlsx]

## Sheet: Sheet1
S1 Table
Year	National policy or strategy	Issued by	Details of policy	Directly influencing childbirth care	Childbirth care mentioned directly	Indirect implications for childbirth	Effects on childbirth care	Details of policy on births at each level						Reference
								Home	Dispensary		Health Centre		District hospital
								Normal birth	care of normal delivery	Care of obstetric emergency	care of normal delivery	Care of obstetric emergency
1967	Arusha Declaration	Government of Tanzania	Universal health care, with focus on services available in rural areas	yes	no		social disparities in access to services reduced							Kumaranayake 2000, Todd 2017
1982	Decentralization by Devolution	Government of Tanzania	Local government authority given planning power and reponsability. Health sector management and organization changed	no										WHO, 2017
1983	Essential drug kits	Ministry of Health	Push system to supply drugs to facilities	no	no	All faciilities received kits with drugs to be used for childbirth complications (oxytocics)								Mikkelsen-Lopez et al, 2014
1990	Health Policy	Ministry of Health	MCH care (including childbirth care) must be provided in all health facilities	yes	yes		Childbirth care to be provided as part of primary health care							Ministry of Health (1990) Health Policy. Dar es Salaam: Government of the United Republic of Tanzania
1997	Strategy for Reproductive Health and Survival	Reproductive and Child Health Section (RCHS), Ministry of Health	Aimed to reduce maternal mortality by 50% by 2001, through different actions, including strengthening management of obstetric problems in health facilities	yes	yes									Shija et al 2011
1999	Vision 2025	Government of Tanzania	Tanzania vision 2025 aims at achieving a high quality livelihood for its people, attain good governance through the rule of law and develop a strong a competitive economy	yes		Increase in number of facilities providing childbirth care								Government of the United Republic of Tanzania (2000) The Tanzania Development Vision 2025. Dar es Salaam: Government of the United Republic of Tanzania.
2000	National Package of Essential Reproductive and Child Health Interventions (NPERCHI)	Ministry of Health	Obstetric care at each level of the health system; includes focused antenatal care	yes	yes			Uncomplicated deliveries by TBAs	conduct normal delivery (safe and clean, appropriate care of the newborn)	Care of obstetric emergencies, recognize complication at early stage, inititate management and refer	As per dispensary plus (depending on personnel and equipment) manage certain problems and complications (mild-preeclampsia, incomplete abortion etc)	perform expanded obstetric procedure. Repair of vaginal/cervical lacerations Vacuum extraction, manual removal of placenta: Refer patients requiring comprehensive emergency obstetric procedures	Comprehensive obstetric care. Caesarean section Blood transfusion Other abdominal/obstetric surgery	Ministry of Health (2000) National Package of Essential Reproductive and Child Health Interventions. Dar es Salaam: Government of the United Republic of Tanzania.
2003	National Health Policy	Ministry of Health	Maternity services are exempt from user fees	yes		Increase accessibility to childbirth services					Health Centers are primary health care facilities that provide maternity services			Ministry of Health (2003) National Policy Guidelines for Reproductive and Child Health Services. Dar es Salaam: Government of the United Republic of Tanzania.
2006	Antenatal card (version 2006)	Ministry of Health		no			Indications on pre-partum and intrapartum referral							Ministry of Health and Social Welfare (2006) Reproductive and Child Health Card Number 4 (RCHC-4). Dar es Salaam: Government of the United Republic of Tanzania.
2007	Primary Health Care development plan (MMAM)	Ministry of Health and Social Welfare	from user fees	yes	yes		Increase in availability of facilities for childbirth care	no	maternal and child services available		maternal and child health services available - obstetric theatre			Ministry of Health and Social Welfare (2007) Primary Health Services Develop- ment Programme (PHSDP) 2007–2017. Dar es Salaam: Government of the United Republic of Tanzania.
2008	The National Road Map Strategic Plan To Accelerate Reduction of Maternal , Newborn and Child Deaths in Tanzania	Ministry of Health and Social Welfare	Joint strategy to ensure improved coordination of interventions and delivery of services across the continuum of care	yes	yes		no		monitor labour (WHO modified partograph), perform interventions such as amniotomy and episiotomy, only if necessary. active management of third stage		As at dispensary level, plus: ﻿and complications (prolonged labour, vacuum extraction, breach presentation, episiotomy, repair of genital tears, manual removal of placenta and treatment of moderate post-haemorrhagic anaemia. Pre-referral management of serious complications (﻿(obstructed labour, fetal distress, preterm labour, severe peri- and postpartum haemorrhage). ﻿(obstructed labour, fetal di…		treatment of sever complications of childbirth	Ministry of Health and Social Welfare (2008) The National Road Map Strategic Plan to Accelerate Reduction of Maternal, Newborn and Child Deaths in Tanzania: 2008–2015. Dar es Salaam: Government of the United Republic of Tanzania.
2015	The National Road Map Strategic Plan to Improve Reproductive, Maternal, Newborn, Child, and Adolescent Health in Tanzania (2016-2020) One Plan II	Ministry of Health, Community Development, Gender, Elderly and Children	Align all partners to mortality reduction goals	yes	yes			no	as above					Ministry of Health and Social Welfare (2014) The National Road Map Strategic Plan to Accelerate Reduction of Maternal, Newborn, and Child Deaths in Tanzania 2008–2015: Sharpened One Plan. Dar es Salaam: Government of the United Republic of Tanzania.
