# Supplementary material for: No increase in use of hospitals for childbirth in Tanzania over 25 years: Accumulation of inequity among poor, rural, high parity women
Source: PLOS Glob Public Health. 2022 Aug 15;2(8):e0000345. doi: 10.1371/journal.pgph.0000345 (PMC10021586; doi:10.1371/journal.pgph.0000345)
Supplement: S2 Table — (XLSX) [file pgph.0000345.s002.xlsx]

## Sheet: Sheet1
S2 Table
Survey year (women)	1996 (n=3285)				1999 (n=1176)				2004-5 (n=3709)				2010 (n=3454)				2015 (n=4456)
Variable/category	N	% (95%CI)			N	% (95%CI)			N	% (95%CI)			N	% (95%CI)			N	% (95%CI)
Birth location
Home	1894	59.9	(55.8-63.8)		755	65.4	(59.2-71.1)		2172	58.8	(55.7-62.1)		1835	53.6	(50.4-56.8)		1815	41.3	(38.1-44.6)
PHC	659	19.3	(16.7-22.1)		200	15.4	(12.1-19.4)		876	23.6	(20.9-26.4)		996	28.8	(26.0-31.7)		1616	35.2	(32.6-37.8)
Hospital	732	20.8	(18.0-24.0)		221	19.2	(14.6-24.9)		661	17.6	(15.4-19.9)		623	17.6	(15.8-19.7)		1025	23.6	(21.1-26.1)
Wealth
Poorest	801	26.4	(23.0-30.1)		311	26.3	(21.1-32.1)		1051	26.8	(23.9-30.0)		923	25	(22.6-27.6)		1351	29.3	(26.3-32.5)
Poorer	757	22.7	(20.6-24.8)		279	25.5	(20.8-30.8)		982	25.8	(23.6-28.2)		988	28.3	(26.2-30.5)		1239	28.4	(26.4-30.4)
Medium	741	22.2	(20.2-24.3)		308	25.4	(21.5-28.1)		850	24.2	(22.0-26.5)		870	25.9	(23.8-28.2)		1104	25.2	(23.1-27.4)
Richest	986	28.8	(25.9-31.8)		278	22.9	(18.4-28.1)		826	23.2	(20.2-26.5)		673	20.8	(18.2-23.6)		762	17.1	(14.7-19.8)
Parity
0	663	20	(18.4-21.6)		224	19	(16.8-21.4)		689	18.6	(17.3-19-9)		556	16.4	(15.0-17.9)		963	22.2	(20.8-23.8)
1-2	1017	30.6	(28.8-32.4)		373	31.9	(28.8-35.1)		1302	34.8	(33.2-36.5)		1155	33.5	(31.7-35.4)		1342	30.5	(28.9-32.3)
3-4	743	22.7	(21.1-24.5)		275	23.6	(20.8-26.6)		843	22.6	(21.2-24.1)		873	25.3	(23.6-27.0)		1057	23.6	(22.2-25.2)
≥5	862	26.7	(24.8-28.8)		304	25.6	(23.3-28.0)		875	24	(22.2-25.9)		870	24.8	(23.0-26.7)		1094	23.6	(22.0-25.2)
Maternal age at survey (years)
≤19	518	15.3	(13.8-16.9)		192	16.2	(14.0-18.7)		570	15.4	(14.1-16.7)		457	13.7	(12.3-15.3)		743	17.6	(16.3-19.09
20-24	880	27	(25.3-28.7)		332	28.1	(25.7-30.7)		1001	27	(25.5-28.4)		890	25.9	(24.2-27.7)		1124	25	(23.6-26.5)
25-29	757	23.1	(21.5-24.8)		258	22	(19.5-24.7)		906	24.5	(23.0-26.0)		791	23.1	(21.6-24.6)		946	21.2	(20.0-22.6)
30-34	541	16.7	(15.3-18.1)		188	16	(14.3-18.0)		626	17.1	(15.9-18.4)		619	17.6	(16.3-19.0)		744	16.3	(15.0-17.6)
35-39	371	11.4	(10.2-12.9)		124	10.3	(8.3-12.6)		385	10.1	(9.1-11.2)		486	14	(12.6-15.5)		594	13.1	(12.1-14.2)
40-49	218	6.5	(5.6-7.5)		82	7.4	(5.7-9.5)		221	5.9	(5.1-6.9)		211	5.7	(5.0-6.5)		305	6.8	(6.0-7.7)
Maternal education at survey (years)
No education	1024	32.8	(29.7-34.0)		337	30.9	(25.0-37.4)		1085	29.6	(26.2-33.2)		948	28	(25.2-30.9)		1054	23.8	(21.6-26.1)
Primary	2220	66.1	(63.0-69.0)		823	67.9	(61.7-73.5)		2559	68.8	(65.3-72.0)		2403	69.1	(66.3-71.9)		3028	67.5	(65.3-69.6)
Secondary and above	41	1.2	(0.8-1.9)		16	1.2	(0.7-2.2)		65	1.7	(1.2-2.3)		103	2.9	(2.4-3.6)		374	8.7	(7.6-10.0)
Marital status at survey
Currently married or cohabiting	2756	84.5	(82.6-86.2)		1009	85.6	(83.1-87.8)		3196	86.7	(85.2-88.0)		2899	83.3	(81.8-84.7)		3695	82.9	(81.4-84.3)
Not currently married or cohabiting	529	15.5	13.8-17.4)		167	14.4	(12.2-16.9)		513	13.4	(12.0-14.8)		555	16.7	(15.3-18.2)		761	17.1	(15.7-18.6)
Zone of residence
Western	262	7.4	(6.2-8.9)		103	6.7	(5.0-9.0)		450	11.7	(10.2-13.4)		441	11.1	(9.0-13.6)		515	14	(11.8-16.5)
Northern	578	18.7	(15.9-21.8)		159	19.2	13.3-26.8)		419	10.2	(9.2-11-2)		352	11.6	(10.0-13.5)		420	10.1	(8.9-11.4)
Central	389	9.7	(8.0-11.6)		95	9.3	(5.9-14.5)		599	13.1	(11.6-14.9)		546	13.5	(11.7-15.5)		569	14	(12.4-15.8)
Southern Highlands	407	10.3	(8.5-12.5)		115	7.9	(5.7-10.9)		328	7.5	(6.6-8.6)		301	8.3	(7.1-9.6)		394	6	(5.3-6.8)
Southern	316	6.3	(5.4-7.4)		85	6.3	(5.2-7.6)		298	5.8	(5.2-6.5)		286	6.2	(5.4-7.2)		273	5.4	(4.8-6.2)
Southern West Highlands	294	8.2	(7.0-9.6)		105	8.6	(6.3-11.6)		411	11.9	(9.2-15.3)		345	10.4	(5.4-7.2)		588	11	(9.1-13.2)
Lake	706	31.1	(28.0-34.3)		431	33.7	(28.3-39.7)		905	32.3	(29.9-34.8)		896	31.4	(7.8-13.8)		1440	32.4	(30.0-34.7)
Eastern	333	8.3	(6.9-10.0)		83	8.3	(5.2-13.0)		299	7.4	(6.3-8.8)		287	7.5	(6.4-8.9)		257	7.1	(6.0-8.5)
ANC visits
None	87	2.8	(1.7-4.5)		27	3	(1.5-6.2)		108	3.2	(2.2-4.5)		68	2.1	(1.4-3.1)		99	2.3	(1.7-2.9)
1-3	802	25.5	(23.6-27.5)		359	29.9	(26.3-33.6)		1404	38	(36.0-40.0)		1986	58.3	(56.2-60.5)		2344	52.4	(50.1-54.6)
≥4	2381	71.7	(69.1-74.2)		790	67.1	(62.3-71.7)		2197	58.8	(56.7-61.1)		1400	39.6	(37.3-41.9)		2013	45.4	(43.1-47.7)
Index pregnancy was multiple
No	3230	98.3	(97.8-98.7)		1160	98.6	(97.6-99.2)		3638	98.1	(97.6-98.5)		3394	98.4	(97.9-98.7)		4371	98	(97.5-98.4)
Yes	55	1.7	(1.3-2.2)		16	13.8	(0.8-23.6)		71	1.9	(1.5-2.4)		60	1.6	(1.3-2.1)		85	2	(1.6-2.5)
Previous birth was by C-section
No	3261	99.2	(98.8-99.5)		1169	99.4	(98.7-99.7)		3694	99.6	(99.6-99.8)		3426	99.2	(98.8-99.4)		4428	99.4	(99.1-99.6)
Yes	24	0.8	(0.5-1.2)		7	0.6	(0.3-13.5)		15	0.4	(0.2-0.7)		28	8.2	(5.6-11.8)		28	0.6	(0.4-0.9)
Short previous birth interval (≤12 months)
No	3249	98.8	(98.3-99.1)		1167	99	(98.1-99.5)		3674	99.1	(98.7-99.4)		3430	99.2	(98.7-99.5)		4410	99.1	(98.7-99.3)
Yes	36	1.2	(0.9-1.7)		10	1	(0.5-1.9)		35	0.9	(0.7-1.3)		24	7.8	(4.7-12.8)		46	0.9	(0.7-1.3)
Death of neonate preceding index birth
No	3209	97.8	(97.2-98.2)		1139	96.3	(94.2-97.7)		3602	97.2	(96.6-97.8)		3379	97.8	(97.2-98.3)		4377	98.4	(97.8-98.8)
Yes	76	2.2	(1.8-2.8)		37	2.3	(2.3-5.8)		107	2.8	(2.2-3.4)		75	2.2	(1.7-2.8)		79	1.6	(1.2-2.0)
Death of a baby aged 1-12 months preceding index birth
No	3090	94.1	(93.0-95.1)		1102	93.8	(92.1-95.2)		3521	95.1	(94.3-95.8)		3361	97.6	(7.0-98.1)		4372	98	(97.5-98.4)
Yes	195	5.9	(4.9-7.0)		74	6.2	(4.9-7.9)		178	4.9	(4.2-5.7)		93	2.4	(1.9-3.0)		84	2	(1.6-2.5)
Index birth by cesarean section
No	3225	98.3	(97.7-98.7)		1149	97.3	(95.8-98.3)		3598	97.1	(96.4-97.6)		3316	96	(95.2-96.7)		4258	95.5	(94.6-96.2)
Yes	60	1.7	(1.3-2.3)		27	2.7	(1.7-4.2)		111	2.9	(2.4-3.6)		138	4	(3.3-4.8)		198	4.5	(3.8-5.4)
