# Supplementary material for: No increase in use of hospitals for childbirth in Tanzania over 25 years: Accumulation of inequity among poor, rural, high parity women
Source: PLOS Glob Public Health. 2022 Aug 15;2(8):e0000345. doi: 10.1371/journal.pgph.0000345 (PMC10021586; doi:10.1371/journal.pgph.0000345)
Supplement: S3 Table — (XLSX) [file pgph.0000345.s003.xlsx]

## Sheet: Sheet1
S3 Table
	1996 (n=3285)				1999 (n=1176)				2004-5 (n=3709)				2010 (n=3454)				2015 (n=4456)
	Home	PHC	Hospital		Home	PHC	Hospital		Home	PHC	Hospital		Home	PHC	Hospital		Home	PHC	Hospital
Variable	%	%	%		%	%	%		%	%	%		%	%	%		%	%	%
	95% CI	95% CI	95% CI		95% CI	95% CI	95% CI		95% CI	95% CI	95% CI		95% CI	95% CI	95% CI		95% CI	95% CI	95% CI
Socio-economic status
Poorest	73.5	13.3	13.2		74.8	12.9	12.3		68.8	21	10.2		65.8	22.9	11.4		55.5	29.1	15.5
	67.4-78.8	10.3-16.9	9.9-17.5		67.2-81.1	8.5-19.2	7.6-19.1		64.6-72.7	17.9-24.5	8.0-12.9		61.6-69.7	19.2-26.9	9.1-14.2		50.5-60.3	25.4-33-0	12.3-19.1
Poorer	60.7	19.3	20		67.4	13.4	19.2		62.2	23.3	14.5		60.5	26.5	13		45.7	36.5	17.8
	55.0-66.2	15.6-23.6	16.2-24.4		57.3-76.0	9.6-18.5	12.0-29.4		57.7-66.5	19.6-27.5	11.8-17.8		55.7-65.2	10.6-15.8	10.6-15.8		41.5-50.0	32.7-40.5	14.9-21.1
Medium	61.1	21.5	17.5		66.5	16.7	16.8		59.6	22.8	17.6		49.5	33	17.5		35.5	39.7	24.9
	56.3-65.6	17.8-25.7	14.5-21.0		57.9-74.2	11.1-24.4	11.3-24.3		54.8-64.4	18.9-27.3	14.6-21.0		44.8-54.2	29.0-37.3	14.4-21.1		31.1-40.1	35.5-44.0	21.5-28.6
Richest	45.8	23.1	31.1		51.1	19	30		43	27.6	29.4		34.4	33.9	31.8		18.1	36.9	45
	41.1-50.7	19.3-27.4	26.6-36.0		39.6-62.5	13.1-26.6	20.1-42.1		38.1-48.0	22.9-32.8	24.9-34.4		30.1-38.9	29.8-38.3	28.0-35.8		14.1-23.0	31.9-42.2	39.4-50.7
Parity
	45.5	22.8	31.7		49.9	20.9	29.2		42.3	27.3	30.4		38.5	30.2	31.3		25.6	32.9	41.5
0	40.3-50.9	19.0-27.0	0.27-36.9		40.1-59.7	14.1-29.9	21.9-37.8		37.6-47.2	23.0-32.1	26.3-34.8		33.5-43.8	26.1-34.7	27.0-35.9		22.2-29.4	29.2-36.8	37.1-46.1
	60.4	17.7	21.9		63.5	15.8	20.7		57.9	24.7	17.4		51	31.3	17.7		40.6	37.3	22.1
1-2	55.3-65.3	14.8-21.1	18.3-26.1		54.2-71.8	11.6-21.2	14.1-29.4		54.1-61.6	21.4-28.2	14.9-20.3		46.9-55-2	27.7-35.0	15.1-20.7		36.4-45.1	33.5-41.3	19.0-25.5
	63.1	21.6	15.3		68.5	15.2	16.3		64.5	22	13.5		57.8	27.9	14.3		45.4	38.9	15.7
3-4	57.9-68.0	17.7-26.1	12.1-19.1		61.0-75.2	10.7-21.1	10.9-23.7		.60.1-68.7	18.7-25.7	10.8-16.9		53.2-62.3	24.3-32.0	11.7-17.3		41.1-50.0	35.0-42.9	12.9-18.9
	67.3	16.5	16.2		76.4	11	12.7		67.85	20.5	11.65		62.6	25.4	12		52.7	30.9	16.4
≥5	62.4-71.9	13.5-20.1	13.1-19.8		69.1-82.4	7.4-15.9	8.6-18.2		62.7-72.6	16.9-24.6	9.2-14.7		58.3-66.8	21.6-29.6	9.6-14.9		48.2-57.2	27.5-34.6	13.6-19.6
Maternal age at index delivery (years)
≤19	53.2	20.7	26		55.7	17.3	27.1		54.4	23.5	22.1		47	29.8	23.2		32	36.2	31.8
	47.4-59.0	16.6-25.6	21.6-31.0		45.6-65.2	10.7-26.7	19.7-36.0		49.3-59.4	19.6-28.1	18.3-26.4		41.4-52.7	25.1-34.9	18.9-28.2		27.7-36.6	32.0-40.7	27.2-36.8
20-24	58.4	19.4	22.3		60.7	16.5	22.8		55.7	26	18.2		50.1	30.4	19.5		41.6	35.7	22.7
	53.0-65.5	16.2-23.0	18.3-26.7		51.8-69.0	11.6-22.8	15.5-32.4		51.3-60.1	22.2-30.4	15.1-21.8		46.1-54.2	26.6-34.5	16.8-22.5		37.7-45.7	32.1-39.4	19.6-26.1
25-29	62.8	19.6	17.6		68.6	15.6	15.8		59.7	22.9	17.4		55.9	29.2	14.9		42.9	35.7	21.4
	57.7-67.7	16.0-23.8	14.3-21.6		60.4-75.8	10.6-22.4	10.5-23.2		55.1-64.1	19.4-26.8	14.5-20.7		50.9-60.8	25.0-33.8	12.3-17.8		38.2-47.8	31.6-40.0	18.0-25.2
30-34	59.1	20.1	20.9		64.4	17.7	17.9		61.9	22.9	15.2		57.8	26	16.1		43.9	33.4	22.7
	53.2-64.7	16.2-24.7	16.7-25.7		55.3-72.6	12.6-24.4	12.0-25.8		56.7-66.7	18.7-27.8	11.8-19.5		53.1-62.4	22.1-30.5	13.1-19.7		38.7-49.3	28.9-38.1	18.9-27.1
35-39	62.6	17.9	19.5		77.8	10.8	11.3		64.5	21.4	14.2		56.4	28	16.6		43.7	35.7	20.6
	56.2-68.5	14.2-22.4	15.0-25.0		69.5-84.4	6.4-17.8	6.7-18.5		58.2-70.3	17.0-26.5	10.1-29.6		51.0-61.7	23.2-33.3	12.4-19.4		38.2-49.4	30.8-41.0	16.4-25.4
40-49	68.8	14.7	16.5		79.8	7.8	12.4		63.5	20.4	16.1		56.1	27.6	16.4		47.9	32.3	19.7
	61.8-75.0	10.5-20.2	11.9-22.4		67.4-88.2	3.3-17.5	6.3-23.2		56.3-70.2	14.5-27.9	11.6-21.9		48.4-63.4	21.5-34.6	11.5-22.7		41.4-54.5	26.8-38.4	15.2-25.3
Maternal education at survey
No education	74.5	14.1	11.4		80.8	10.8	8.5		69.7	21.2	9.2		66.4	24.1	9.5		54.7	32.5	12.8
	69.8-78.7	11.3-17.4	9.0-14.5		74.7-85.6	7.3-15.7	4.9-14.2		63.6-75.1	17.5-25.4	6.6-12.6		61.9-70.6	20.4-28.2	7.4-12.2		49.8-59.5	28.7-36.7	10.2-15.9
Primary	53.4	21.8	24.8		58.8	17.4	23.8		55.1	24.5	20.4		49.8	30.4	19.8		40.2	35.6	24.2
	49.3-57.4	19.0-24.9	21.6-28.4		51.9-65.4	13.4-22.3	18.1-30.5		51.8-58.3	21.6-27.6	18.0-23.1		46.4-53.1	27.4-33.6	17.8-22.1		37.0-43.5	32.9-38.5	21.6-27.0
Secondary and above	18.3	23.1	58.5		40.3	20	39.6		24.7	27.7	47.6		22.7	34	43.3		13.1	38.9	48
	9.6-32.3	11.8-40.3	38.1-76.4		17.3-68.7	6.1-49.1	14.5-71.7		14.3-39.2	17.7-40.5	35.2-60.3		15.0-32.9	25.0-44.3	33.0-54.2		9.6-17.7	33.1-45.0	41.7-54.4
Marital status at survey
Currently married or cohabiting	61.6	18.9	19.5		66.4	14.8	18.8		59.6	23.8	16.6		55	28.7	16.3		43.6	35	22.4
	57.4-65.6	16.3-21.8	16.7-22.7		60.5-71.8	11.7-18.5	14.3-24.5		56.2-63.0	21.0-26.8	14.4-19.0		51.6-58.3	25.8-31.8	14.5-18.4		39.1-46.1	32.4-37.8	20.0-25.1
Not currently married or cohabiting	50.5	21.4	28		59.4	19	21.6		54.2	22	23.8		46.8	29.1	24.1		35.1	35.9	29
	44.5-56.5	17.2-26.4	22.9-33.8		47.5-70.3	10.6-31.8	13.0-33.7		49.6-58.8	18.1-26.5	19.7-28.5		41.3-52.4	24.5-34.1	20.1-28.7		30.5-40.0	31.6-40.5	24.8-33.6
Zone of residence
Western	63.3	19.8	16.9		56.8	19.4	23.8		56.3	31.9	11.8		59.1	28.9	12.1		50.1	31.8	18.1
	53.4-72.2	12.2-30.6	12.8-21.9		37.4-74.4	6.8-44.4	8.5-51.3		49.5-62.9	25.1-39.6	8.1-16.9		47.8-69.4	18.9-41.6	9.1-15.9		39.4-60.9	24.3-40.4	11.8-26.6
Northern	58	18.2	23.8		67.1	13.1	19.8		57.5	18.8	23.7		52.8	22.5	24.7		40.7	22.6	36.6
	45.2-69.8	12.5-25.8	16.5-33.0		46.0-83.0	4.7-31.8	8.1-40.8		45.7-68.4	12.7-27.0	16.6-32.7		41.2-64.1	15.6-31.3	18.7-31.7		28.7-54.0	16.8-29.8	26.1-48.6
Central	61.2	27	11.7		76.8	11.3	11.9		66.1	19.9	14		53.3	29.8	17		41.6	31.1	27.3
	49.5-71.8	19.5-36.1	8.2-16.6		64.1-86.0	5.2-22.8	6.2-21.6		57.5-73.7	13.8-27.8	10.5-18.5		42.8-63.5	21.3-39.9	13.1-21.7		32.6-51.2	24.4-38.8	20.9-34.8
Southern Highlands	43.7	21.6	34.7		38.3	15.4	46.4		26.4	34.7	38.9		21.3	41.5	37.2		14.3	46.3	39.4
	30.6-57.9	14.5-30.9	23.6-47.7		13.0-72.0	7.0-30.4	20.2-74.8		17.9-37.0	23.8-47.5	29.4-49.4		13.8-31.4	32.5-51.2	27.1-48.6		7.2-26.6	34.9-58.0	30.1-49.5
Southern	55.3	18.7	25.9		54.4	18	28		66.7	14.3	19		47.6	33.6	18.8		19.5	47.6	33
	45.2-65.0	10.7-30.7	17.1-37.4		36.0-71.6	5.5-43.9	9.9-58.0		55.7-76.1	8.2-23.7	12.7-27.5		38.9-56.5	24.9-43.6	13.8-24.9		12.5-29.0	39.5-55.8	25.3-41.7
Southern West Highlands	66.8	17.2	16		66.1	16.9	17.7		65.6	21.2	13.2		64.8	25.9	9.3		37.5	43.5	19.1
	56.5-75.8	10.5-27.1	10.0-24.4		50.0-79.8	7.2-34.7	8.7-30.7		53.9-75.6	14.7-29.7	8.1-20.8		55.8-72.9	19.7-33.3	5.8-14.5		27.9-48.1	34.1-53.3	12.9-27.3
Lake	67.5	17.2	15.3		75.8	13.9	10.3		61.2	24.4	14.5		60.3	25.7	14		51.2	32.6	16.3
	59.6-74.5	12.4-23.4	9.9-22.9		69.0-81.5	9.7-19.6	6.5-16.1		54.6-67.4	18.9-30.8	10.5-19.6		54.8-65.6	21.0-31.1	10.8-19.9		46.4-55.9	28.8-36.5	13.0-20.3
Eastern	47.8	19.6	32.7		46.7	24.8	28.5		58.3	19.5	22.2		44.6	35.1	20.4		24.6	47.8	27.6
	34.0-61.8	12.4-29.5	24.4-42.3		22.6-72.4	12.1-44.0	9.9-59.3		44.7-70.7	12.2-29.8	13.0-35.3		31.4-58.5	26.0-45.4	12.7-31.1		15.7-36.5	35.9-60.0	19.1-38.2
Antenatal visits
None	91.6	2.4	6		100	0	0		87.2	7	5.9		92.7	5.6	1.7		77.7	13.9	8.5
	81.4-96.5	0.5-10.3	2.3-14.4						74.8-94.0	2.4-18.4	2.5-13.3		83.5-97.0	1.8-16.2	4.3-6.1		68.3-84.9	7.8-23.5	3.9-17.5
1-3	70.3	15.1	14.6		78.6	11	10.4		62	22.3	15.9		56.5	28.4	15.1		46.9	32.4	20.7
	64.8-75.2	11.9-18.9	11.2-18.9		72.0-84.1	7.4-15.9	6.4-16.6		58.1-65.7	19.1-25.9	0.13-18.9		52.8-60.1	25.0-32.0	12.9-17.6		42.9-51.0	29.2-35.8	18.1-23.5
≥4	54.7	21.5	23.8		57.9	18.1	24		55.4	25.2	19.4		47.3	30.5	22.2		33	39.4	27.6
	50.8-58.6	18.8-24.5	20.7-27.1		51.5-64.1	14.3-22.5	18.7-30.2		51.9-58.8	22.4-28.3	19.4-22.0		43.5-51.1	27.3-33.9	19.5-25.2		29.7-36.4	36.5-42.4	24.7-30.8
Index pregnancy was multiple
No	60	19.3	20.7		65.3	15.4	19.3		59.2	23.6	17.2		53.9	28.8	17.3		41.3	35.4	23.4
	55.9-63.9	16.8-22.2	17.8-23.9		59.0-71.1	12.1-19.5	14.6-25.1		55.9-62.3	21.0-26.5	15.1-19.6		50.7-57.1	26.1-31.7	15.5-19.4		38.1-44.6	32.8-38.0	20.9-26.0
Yes	55.9	16	28.1		72.7	11.9	15.4		45.5	19.2	35.3		36.2	28.2	35.6		40.6	26.4	33
	42.4-68.6	8.4-28.4	17.5-41.8		44.2-90.0	3.4-34.5	3.7-46.3		33.6-57.8	11.6-30.2	24.3-48.2		24.3-50.2	17.2-42.6	23.9-49.2		29.4-53.0	17.6-37.5	22.8-45.1
Previous delivery was by C-section
No	60.1	19.4	20.5		65.4	15.5	19.2		59.1	23.5	17.4		53.9	28.9	17.2		41.5	35.4	23.1
	56.1-64.0	16.9-22.2	17.7-23.7		59.1-71.1	12.2-19.5	14.5-24.9		55.9-62.3	20.9-26.4	15.2-19.7		50.7-57.1	26.2-31.8	15.3-19.2		38.2-44.8	32.8-38.0	20.6-25.7
Yes	36.6	2.5	60.9		68	0	32		4.8	26.6	68.6		14.8	10.2	75		13.9	13.4	77.2
	19.1-58.5	0.3-16.4	39.4-78.9		17.8-95.4		4.6-82.2		0.7-26.1	9.6-55.3	42.2-86.7		5.4-34.5	2.3-35.3	52.9-88.9		5.1-32.9	5.3-30.1	60.4-88.3
Short previous birth interval (≤12 months)
No	59.6	19.4	21.1		65.4	15.5	19.2		58.9	23.5	17.6		53.5	28.8	17.8		41.2	35.2	23.6
	55.5-63.5	16.9-22.2	18.2-24.3		59.2-19.5	12.2-19.5	14.6-24.8		55.6-62.1	20.9-26.4	15.5-20.0		50.2-56.7	26.0-31.7	15.9-19.8		38.0-44.5	32.6-37.8	21.2-26.2
Yes	84.9	11.8	3.3		66.9	7.5	25.6		59.2	27.2	13.6		72.1	27.9	0		51.6	33.1	15.3
	67.4-93.9	4.1-29.8	0.8-12.9		25.0-92.5	0.9-41.8	3.8-74-8		39.8-76.2	14.1-46.1	4.4-34.8		50.1-86.9	13.1-49.9			36.0-66.9	19.5-50.3	7.2-29.7
Death of newborn preceding index delivery
No	59.8	19.4	20.9		65.6	15.3	19.1		58.9	23.6	17.5		53.4	28.8	17.6		41.3	35.1	23.6
	55.7-63.7	16.9-22.3	18.0-24.1		59.4-71.3	12.1-19.1	114.5-24.8		55.7-62.1	20.9-26.5	15.4-19.9		50.4-56.8	26.0-31.7	15.8-19.7		38.1-44.6	32.6-37.8	21.2-26.2
Yes	65.4	13.7	20.9		59.8	18.3	21.9		58.3	22.2	19.6		54.2	28.4	17.4		38.5	38.1	23.4
	53.7-75.5	7.4-23.9	12.6-32.8		40.4-76.6	7.1-39.5	10.7-39.8		47.9-67.9	14.4-32.5	12.2-29.8		39.8-68.0	17.6-42.3	9.3-30.3		27.4-51.0	26.7-51.0	14.2-36.0
Death of child born before index delivery aged >1 month & <12 months
No	65.4	13.7	20.9		64.9	15.9	19.3		58.6	23.6	17.8		53.4	28.9	17.7		41	35.3	23.7
	53.7-75.5	7.4-23.9	12.6-32.7		58.6-70.7	12.4-20.1	14.7-24.8		55.4-61.8	21.0-26.5	15.6-20.2		50.2-56.7	26.1-31.8	15.8-19.7		37.8-44.4	32.7-37.9	21.3-26.3
Yes	67.3	17.6	15.1		73.3	8.1	18.6		64.3	22.5	13.2		60.5	23.5	16		53.3	31.1	15.6
	59.2-74.5	12.6-24.0	9.8-22.7		60.5-83.1	3.4-18.1	9.2-34.0		55.8-71.9	16.3-30.2	8.7-19.6		48.2-71.5	14.6-35.6	8.9-27.4		41.1-65.1	21.2-43.1	8.6-26.7
