# Supplementary material for: No increase in use of hospitals for childbirth in Tanzania over 25 years: Accumulation of inequity among poor, rural, high parity women
Source: PLOS Glob Public Health. 2022 Aug 15;2(8):e0000345. doi: 10.1371/journal.pgph.0000345 (PMC10021586; doi:10.1371/journal.pgph.0000345)
Supplement: S4 Table — (XLSX) [file pgph.0000345.s004.xlsx]

## Sheet: Sheet1
S4 Table
YEAR	1996										1999										2005										2010										2015
	Home birth versus PHC birth					Hospital birth versus PHC birth					Home birth versus PHC birth					Hospital birth versus PHC birth					Home birth versus PHC birth					Hospital birth versus PHC birth					Home birth versus PHC birth					Hospital birth versus PHC birth					Home birth versus PHC birth					Hospital birth versus PHC birth
	crude OR	p-value	adjusted OR**	p-value		crude OR	p-value	adjusted OR**	p-value		crude OR	p-value	adjusted OR**	p-value		crude OR	p-value	adjusted OR**	p-value		crude OR	p-value	adjusted OR**	p-value		crude OR	p-value	adjusted OR**	p-value		crude OR	p-value	adjusted OR**	p-value		crude OR	p-value	adjusted OR**	p-value		crude OR	p-value	adjusted OR**	p-value		crude OR	p-value	adjusted OR**	p-value
VARIABLE
Wealth
Poorest	ref		ref			ref		ref			ref		ref			ref		ref			ref		ref			ref		ref			ref		ref			ref		ref			ref		ref			ref		ref
Poorer	0.57 (0.39-0.83)	0.003	0.67 (0.46-0.98)	0.04		1.04 (0.71-1.5)	0.83	0.98 (0.66-1.44)	0.91		0.87 (0.50-1.49)	0.6	1.06 (0.63-1.78)	0.83		1.51 (0.70-3.27)	0.29	1.49 (0.70-3.21)	0.3		0.82 (0.63-1.06)	0.13	0.90 (0.69-1.18)	0.44		1.28 (0.89-1.85)	0.18	1.27 (0.88-1.84)	0.2		0.80 (0.62-1.03)	0.08	0.80 (0.62-1.03)	0.08		0.98 (0.68-1.42)	0.93	0.98 (0.69-1.40)	0.93		0.66 (0.51-0.84)	1	0.75 (0.58-0.96)	23		0.92 (0.67-1.26)	0.6	0.90 (0.66-1.23)	501
Medium	0.51 (0.36-0.72)	<0.001	0.61 (0.44-0.84)	0.003		0.82 (0.56-1.19)	0.29	0.74 (0.50-1.10)	0.14		0.69 (0.39-1.22)	0.2	0.85 (0.51-1.42)	0.53		1.06 (0.43-2.60)	0.89	0.97 (0.39-2.38)	0.94		0.80 (0.611.05)	0.1	0.95 (0.73-1.23)	0.68		1.59 (1.12-2.24)	0.01	1.51 (1.07-2.15)	0.02		0.52 (0.41-0.67)	<0.001	0.55 (0.43-0.71)	<0.001		1.06 (0.74-1.52)	0.74	0.96 (0.68-1.36)	0.82		0.47 (0.36-0.61)	<0.001	0.56 (0.43-0.74)	<0.001		1.18 (0.86-1.62)	0.3	1.05 (0.78-1.41)	731
Richest	0.36 (0.25-0.52)	<0.001	0.47 (0.33-0.68)	<0.001		1.35 (0.93-1.96)	0.12	1.11 (0.76-1.62)	0.59		0.47 (0.24-0.90)	0.02	0.54 (0.31-0.96)	0.04		1.67 (0.74-3.79)	0.22	1.41 (0.61-3.27)	0.41		0.48 (0.35-0.65)	<0.001	0.59 (0.42-0.82)	0.002		2.19 (1.51-3.19)	<0.001	1.77 (1.20-2.62)	0.004		0.35 (0.26-0.48)	<0.001	0.41 (0.30-0.56)	<0.001		1.88 (1.32-2.67)	0.001	1.51 (1.04-2.20)	<0.001		0.26 (0.18-0.37)	<0.001	0.34 (0.23-0.50)	<0.001		2.30 (1.61-3.27)	<0.001	1.78 (1.26-2.50)	0.001
Parity
0	0.59 (0.45-0.76)	<0.001	0.55 (0.38-0.98)	0.001		1.13 (0.84-1.50)	0.42	1.32 (0.91-1.93)	0.15		0.59 (0.37-0.96)	0.03	0.42 (0.23-0.79)	0.01		1.06 (0.61-1.84)	0.82	0.86 (0.46-1.62)	0.63		0.66 (0.51-0-85)	0.001	0.45 (0.31-0.65)	<0.001		1.57 (1.20-2.06)	0.001	1.79 (1.22-2.63)	0.003		0.78 (0.60-1.02)	0.07	0.71 (0.51-0.99)	0.05		1.83 (1.43-2.34)	<0.001	2.23 (1.53-3.24)	<0.001		0.71 (0.56-0.91)	0.006	0.84 (0.63-1.12)	0.225		2.13 (1.67-2.73)	<0.001	3.22 (2.34-4.43)	<0.001
1-2	ref		ref			ref		ref			ref		ref			ref		ref			ref		ref			ref		ref			ref		ref			ref		ref			ref		ref			ref		ref
3-4	0.86 (0.68-1.08)	0.19	0.98 (0.38-0.78)	0.87		0.57 (0.41-0.79)	0.001	0.47 (0.31-0.71)	<0.001		1.12 (0.67-1.87)	0.66	1.30 (0.65-2.60)	0.45		0.82 (2.71-5.95)	0.52	1.08 (0.47-2.50)	0.86		1.25 (1.02-1.53)	0.03	1.42 (1.11-1.80)	0.01		0.87 (0.67-1.13)	0.3	0.75 (0.54-1.05)	0.1		1.27 (1.03-1.58)	0.03	1.33 (1.03-1.73)	0.03		0.90 (0.67-1.20)	0.47	0.76-0.54-1.06)	0.1		1.07 (0.87-1.31)	0.5	1.07 (0.82-1.39)	0.642		0.68 (0.51-0.90)	0.007	0.46 (0.32-0.65)	<0.001
≥5	1.20 (0.91-1.57)	0.19	1.27 (0.83-1.95)	0.27		0.79 (0.60-1.05)	0.107	0.57 (0.33-0.96)	0.04		1.74 (1.03-2.91)	0.04	1.62 (0.62-4.34)	0.33		0.88 (0.50-1.55)	0.66	1.39 (0.52-3.76)	0.51		1.41 (1.09-1.82)	0.01	1.71 (1.13-2.58)	0.01		0.80 (0.59-1.09)	0.16	0.74 (0.43-1.26)	0.27		1.51 (1.22-1.87)	<0.001	1.72 (1.22-2.44)	0.002		0.83 (0.60-1.16)	0.28	0.63 (0.38-1.05)	0.07		1.57 (1.26-1.95)	<0.001	1.54 (1.05-2.25)	0.028		0.89 (0.67-1.19)	0.4	0.59 (0.39-0.89)	0.013
Maternal age at birth
≤19	0.85 (0.64-1.14)	0.29	1.16 (0.80-1.67)	0.43		1.09 (0.79-1.52)	0.59	0.91 (0.61-1.36)	0.64		0.87 (0.47-1.63)	0.67	1.39 (0.70-2.77)	0.34		1.13 (0.53-2.40)	0.75	1.34 (0.63-20.86)	0.44		1.08 (0.81-1.44)	0.6	1.70 (1.17-2.47)	0.01		1.34 (0.94-1.91)	0.1	1.01 (0.67-1.51)	0.97		0.96 (0.73-1.26)	0.75	1.18 (0.82-1.69)	0.38		1.22 (0.89-1.65)	0.21	0.79 (0.53-1.17)	0.24		0.76 (0.60-0.96)	0.02	0.80 (0.59-1.08)	0.151		1.38 (1.05-1.80)	0.019	0.86 (0.62-1.19)	0.366
20-24	ref		ref			ref		ref			ref		ref			ref		ref			ref		ref			ref		ref			ref		ref			ref		ref			ref		ref			ref		ref
25-29	1.07 (0.84-1.36)	0.6	0.93 (0.68-1.26)	0.62		0.78 (0.57-1.08)	0.14	1.18 (0.83-1.68)	0.36		1.19 (0.67-2.11)	0.54	0.91 (0.47-1.75)	0.78		0.73 (0.37-1.46)	0.37	0.66 (0.26-1.67)	0.38		1.22 (0.96-1.53)	1.66	0.94 (0.72-1.23)	0.67		1.08 (0.80-1.46)	0.6	1.36 (0.95-1.96)	0.1		1.16 (0.91-1.48)	0.24	0.94 (0.70-1.25)	0.65		0.79 (0.89-1.65)	0.09	1.07 (0.77-1.47)	0.69		1.03 (0.82-1.29)	0.796	0.86 (0.66-1.13)	0.289		0.94 (0.72-1.24)	0.664	1.89 (1.37-2.60)	<0.001
30-34	0.98 (0.73-1.31)	0.87	0.72 (0.48-1.07)	0.1		0.90 (0.64-1.28)	0.57	1.67 (1.03-2.71)	0.04		0.99 (0.54-1.79)	0.96	0.59 (0.24-1.45)	0.24		0.73 (0.36-1.46)	0.37	0.61 (0.21-1.80)	0.4		1.26 (0.93-1.71)	1.5	0.77 (0.51-1.16)	0.21		0.95 (0.67-1.35)	0.78	1.39 (0.81-2.37)	0.23		1.34 (1.05-1.73)	0.02	0.94 (0.67-1.30)	0.7		0.96 (0.70-1.33)	0.82	1.53 (0.99-2.36)	0.06		1.13 (0.89-1.43)	0.322	0.80 (0.56-1.13)	0.204		1.07 (0.81-1.42)	0.636	2.69 (1.78-4.08)	<0.001
35-39	1.16 (0.85-1.59)	0.35	0.67 (0.46-0.98)	0.1		0.95 (0.66-1.36)	0.78	1.97 (1.03-2.71)	0.03		1.95 (1.03-3.67)	0.04	0.94 (0.36-2.55)	0.92		0.75 (0.32-1.80)	0.52	0.67 (0.19-2.33)	0.52		1.41 (1.04-1.91)	0.03	0.74 (0.47-1.17)	0.2		0.95 (0.59-1.52)	0.83	1.58 (0.83-3.01)	0.17		1.22 (0.91-1.64)	0.18	0.73 (0.48-1.10)	0.13		0.87 (0.60-1.26)	0.46	1.61 (0.92-2.83)	0.1		1.05 (0.81-1.35)	0.724	0.61 (0.40-0.93)	0.021		0.90 (0.64-1.27)	0.551	2.49 (1.51-4.13)	<0.001
40-49	1.55 (1.03-2.33)	0.04	0.84 (0.47-1.50)	0.55		0.98 (0.59-1.63)	0.93	2.05 (0.97-4.35)	0.06		2.77 (1.06-7.21)	0.04	0.97 (0.24-3.85)	0.96		1.15 (0.36-3.65)	0.81	1.04 (0.23-4.65)	0.96		1.46 (0.99-2.14)	0.06	0.73 (0.41-1.29)	0.27		1.13 (0.69-1.85)	0.63	2.22 (1.02-4.85)	0.05		1.23 (0.85-1.78)	0.27	0.65 (0.39-1.09)	0.1		0.92 (0.57-1.50)	0.74	1.93 (1.04-3.56)	0.04		1.27 (0.91-1.76)	0.156	0.69 (0.44-1.08)	0.104		0.96 (0.65-1.41)	0.829	2.64 (1.58-4.42)	<0.001
Maternal education at survey
No education	2.16 (1.69-2.78)	<0.001	1.73 (1.35-2.23)	<0.001		0.71 (0.54-0.94)	0.02	0.72 (0.53-0.97)	0.03		2.22 (1.43-3.43)	0.001	1.70 (1.10-2.62)	0.02		0.58 (0.26-1.26)	0.16	0.57 (0.25-1.29)	0.17		1.46 (1.13-1.89)	0.004	1.21 (0.92-1.58)	0.17		0.52 (0.38-0.71)	<0.001	0.62 (0.45-0.86)	0.004		1.69 (1.37-2.08)	<0.001	1.33 (1.06-1.65)	0.01		0.61 (0.45-0.83)	0.002	0.69 (0.50-0.96)	0.03		1.49 (1.23-1.80)	<0.001	1.19 (0.97-1.45)	0.094		0.58 (0.44-0.75)	<0.001	0.70 (0.53-0.93)	0.013
Primary	ref		ref			ref		ref			ref		ref			ref		ref			ref		ref			ref		ref			ref		ref			ref		ref			ref		ref			ref		ref
Secondary and above	0.32 (14.9-0.71)	0.01	0.47 (0.20-1.10)	0.08		2.22 (0.90-5.49)	0.08	1.73 (0.67-4.45)	0.25		0.60 (0.14-2.47)	0.47	1.03 (0.25-4.33)	0.97		1.45 (0.32-6.63)	0.63	1.06 (0.25-1.29)	0.94		0.40 (0.18-0.87)	0.02	0.63 (0.27-1.47)	0.28		2.06 (1.90-2.66)	0.01	1.21 (0.68-2.15)	0.51		0.41 (0.23 - 0.72)	0.002	0.58 (0.33-1.05)	0.07		1.96 (1.20-3.20)	0.01	1.23 (0.73-2.09)	0.43		0.30 (0.21-0.43)	<0.001	0.38 (0.25-0.59)	<0.001		1.82 (1.39-2.39)	<0.001	1.03 (0.76-1.41)	0.837
Marital status at survey
Currently married or cohabiting		ref	ref			ref		ref			ref					ref					ref		ref								ref		ref			ref		ref			ref					ref
Not currently married or cohabiting	0.72 (0.55-0.95)	0.02	0.83 (0.62-1.12)	0.22		1.27 (0.90-1.77)	0.17	1.05 (0.74-1.49)	0.77		0.70 (0.37-1.33)	0.27				0.89 (0.38-2.11)	0.8				0.98 (0.77-1.26)	0.89	1.06 (0.81-1.39)	0.66		1.55 (1.12-2.13)	0.01	1.21 (0.86-1.70)	0.27		0.84 (0.65-1.09)	0.19	0.87 (0.65-1.15)	0.33		1.46 (1.09-1.95)	0.01	1.30 (0.95-1.77)	0.1		0.80 (0.64-1.01)	0.059				1.26 (1.00-1.59)	0.049
Zone of residence																										ref		ref
Western	0.81 (0.41-1.61)	0.55	0.87 (0.45-1.69)	0.69		0.96 (0.43-2.10)	0.91	0.95 (0.44-2.04)	0.89		0.54 (0.20-1.46)	0.22	0.48 (0.18-1.25)	0.13		1.66 (0.38-7.34)	0.5	1.88 (0.45-7.87)	0.38		0.70 (0.45-1.11)	0.13	0.63 (0.40-1.00)	0.05		0.62 (0.32-1.20)	0.16	0.69 (0.36-1.33)	0.26		0.87 (0.47-1.61)	0.66	0.77 (0.43-1.38)	0.38		0.77 (0.41-1.44)	0.4	0.83 (0.42-1.66)	0.61		1.00 (0.63-1.60)	0.989	0.82 (0.51-1.31)	0.401		1.13 (0.66-1.93)	0.645	1.28 (0.73-2.23)	0.394
Northern	0.81 (0.42-1.57)	0.53	0.79 (0.44-1.42)	0.43		1.47 (0.74-2.92)	0.27	1.33 (0.68-2.62)	0.4		0.94 (0.30-2.95)	0.92	0.98 (0.31-3.15)	0.98		2.05 (0.51-8.25)	0.31	2.04 (0.49-8.43)	0.32		1.22 (0.66-2.25)	0.53	1.36 (0.79-2.38)	0.32		2.12 (1.13-3.99)	0.02	1.88 (1.01-3.52)	0.05		1.00 (0.55-1.81)	1	1.14 (0.67-1.94)	0.62		2.02 (1.22-3.32)	0.01	1.68 (1.00-2.83)	0.05		1.15 (0.67-1.96)	0.621	1.40 (0.86-2.28)	0.181		3.23 (1.95-5.34)	<0.001	2.54 (1.56 -4.13)	<0.001
Central	0.58 (0.31-1.06)	0.08	0.60 (0.34-1.98)	0.09		0.49 (0.26-0.92)	0.03	0.48 (0.26-0.87)	0.02		1.25 (0.54-2.88)	0.6	1.47 (0.64-3.37)	0.36		1.43 (0.0.50-4.06)	0.5	1.55 (0.53-4.49)	0.42		1.32 (0.76-2.30)	0.33	1.37 (0.79-2.38)	0.27		1.19 (0.64-2.19)	0.59	1.24 (0.66-2.32)	0.5		0.76 (0.44-1.33)	0.34	0.67 (0.38-1.19)	0.17		1.05 (0.62-1.76)	0.86	1.11 (0.66-1.87)	0.69		0.85 (0.54-1.34)	0.483	0.89 (0.57-1.39)	0.61		1.75 (1.12-2.74)	0.014	1.83 (1.16-2.88)	0.01
Southern Highlands	0.51 (0.26-1.03)	0.06	0.60 (0.31-1.17)	0.13		1.81 (0.83-3.91)	0.13	1.86 (0.88-3.93)	0.1		0.46 (0.13-1.59)	0.22	0.59 (0.17-2.11)	0.41		4.09 (1.49-11.22)	0.01	4.00 (1.43-11.23)	0.01		0.30 (0.15-0.60)	0.001	0.36 (0.19-0.71)	0.003		1.89 (0.95-3.75)	0.07	1.68 (0.83-3.39)	0.15		0.22 (0.12-0.39)	<0.001	0.27 (0.16-0.48)	<0.001		1.65 (0.93-2.92)	0.09	1.43 (0.78-2.61)	0.24		0.20 (0.09-0.46)	<0.001	0.24 (0.11-0.57)	0.001		1.70 (1.01-2.86)	0.045	1.52 (0.90-2.29)	0.117
Southern	0.75 (0.37-1.54)	0.43	0.92 (0.45-1.90)	0.83		1.55 (0.60-4.04)	0.36	1.55 (0.60-3.97)	0.36		0.57 (0.21-1.57)	0.27	0.86 (0.28-2.65)	0.8		2.16 (0.44-10.65)	0.34	2.13 (0.43-10.54)	0.35		1.86 (0.92-3.75)	0.08	1.98 (0.98-4.02)	0.06		2.24 (1.02-4.89)	0.04	2.45 (1.11-5.41)	0.03		0.60 (0.36-1.00)	0.05	0.59 (0.36-0.98)	0.04		1.03 (0.57-1.83)	0.93	0.98 (0.53-1.80)	0.95		0.26 (0.15-0.45)	<0.001	0.27 (0.16-0.47)	<0.001		1.39 (0.89-2.16)	0.151	1.44 (0.90-2.29)	0.124
Southern West Highlands	0.99 (0.50-1.95)	0.97	1.05 (0.53-2.08)	0.88		1.04 (0.43-2.54)	0.93	1.10 (0.99-3.91)	0.83		0.72 (28.1-1.84)	0.49	1.01 (0.42-2.40)	0.99		1.37 (0.48.5.09)	0.46	1.30 (0.41-4.10)	0.65		1.23 (0.69-2.20)	0.48	1.17 (0.59-2.32)	0.65		1.05 (0.55-2.02)	0.89	1.07 (0.56-2.06)	0.83		1.07 (0.68-1.68)	0.78	1.15 (0.74-1.78)	0.54		0.66 (0.36-1.18)	0.16	0.67 (0.37-1.20)	0.18		0.55 (0.34-0.90)	0.016	0.55 (0.34-0.91)	0.019		0.88 (0.51-1.52)	0.637	0.85 (0.49-1.49)	0.579
Lake	ref		ref			ref		ref			ref		ref			ref		ref			ref		ref			ref		ref			ref		ref			ref		ref			ref		ref			ref		ref
Eastern	0.62 (0.29-1.34)	0.23	0.71 (0.33-1.51)	0.37		1.88 (0.93-3.81)	0.08	1.97 (0.99-3.91)	0.05		0.35 (0.14-0.87)	0.02	0.42 (0.16-1.09)	0.07		1.56 (0.48-5.09)	0.46	1.42 (0.44-4.52)	0.55		1.19 (0.61-2.31)	0.61	1.35 (0.70-2.60)	0.36		1.92 (0.85-4.31)	0.12	1.90 (0.88-4.14)	0.1		0.54 (0.30-0.98)	0.04	0.61 (0.34-1.07)	0.09		1.07 (0.58-1.95)	0.84	0.95 (0.50-1.79)	0.87		0.33 (0.18-0.61)	0.001	0.43 (0.22-0.83)	0.012		1.15 (0.65-2.06)	0.63	1.17 (0.67-2.07)	0.58
Antenatal care (visits)
None	14.94 (3.26-64.42)	0.001	10.79 (2.77-42.09)	0.001		2.23 (0.43-11.54)	0.34	2.39 (0.45-12.72)	0.31		*		*			0.94 (0.65-1.35)	0.73	1.61 (0.46-2.93)	0.75		5.72 (1.92-17.03)	0.002	4.71 (1.79-12.37)	0.002		1.10 (0.32-3.82)	0.88	1.33 (0.39-4.55)	0.65		10.64 (3.29-34.41)	<0.001	9.31 (2.94-29.52)	<0.001		0.40 (0.06-2.65)	0.34	0.45 (0.08-2.71)	0.39		6.71 (3.53-12.74)	<0.001	5.75 (3.23-10.23)	<0.001		0.87 (0.29-2.58)	0.801	0.87 (0.25-3.07)	0.828
1-3	1.83 (1.41-2.37)	<0.001	1.64 (1.28-2.10)	<0.001		0.88 (0.64-1.21)	0.42	0.94 (0.69-1.28)	0.69		2.24 (1.51-3.30)	<0.001	2.18 (1.43-3.35)	<0.001		0.72 (0.41-1.25)	0.23	0.73 (0.43-1.25)	0.25		1.27 (1.06-1.51)	0.01	1.31 (1.10-1.57)	0.002		0.92 (0.72-1.17)	0.48	1.09 (0.88-4.14)	0.48		1.28 (1.05-1.57)	0.02	1.19 (0.97-1.46)	0.1		0.73 (0.56-0.95)	0.02	0.82 (0.62-1.08)	0.16		1.73 (1.45-2.07)	<0.001	1.53 (1.28-1.83)	<0.001		0.91 (0.76-1.08)	0.276	1.10 (0.92-1.32)	0.305
≥4	ref					ref		ref			ref		ref			ref										ref		ref			ref		ref			ref		ref			ref		ref			ref		ref
Multiple live birth at index pregnancy
No	1.13 (0.52-2.42)	0.76				1.63 (0.69-3.85)	0.26				ref										ref		ref			ref		ref			ref		ref			ref		ref			ref		ref			ref		ref
Yes	ref					ref					1.45 (0.36-5.82)	0.6				1.04 (0.16-6.52)	0.97				0.94 (0.50-1.78)	0.86	0.94 (0.49-1.79)	0.84		2.52 (1.29-4.91)	0.007	2.97 (1.48-5.97)	0.002		0.69 (0.34-1.37)	0.28	0.66 (0.34-1.31)	0.24		2.09 (1.07-4.11)	0.03	1.80 (0.86-1.08)	0.12		1.32 (0.75-2.31)	0.332	1.17 (0.68-2.00)	0.578		1.89 (1.02-3.50)	0.042	2.24 (1.18-4.26)	0.014
Previous birth was by C-section
No	4.67 (0.58-37.91)	0.15	4.44 (0.59-33.72)	<0.001		22.78 (2.97-174.83)	0.003	25.94 (3.53-190.68)	0.001		ref					ref					ref		ref			ref		ref			ref		ref			ref		ref			ref		ref			ref		ref
Yes	ref		ref			ref		ref			*					*					0.07 (0.01-0.66)	0.02	0.08 (0.01-0.70)	0.02		3.49 (1.02-11.98)	0.05	3.16 (0.88-11.32)	0.08		0.77 (0.13-4.66)	0.78	0.69 (0.11-4.17)	0.69		12.35 (2.61-58.46)	0.002	16.01 (3.52-72.80)	<0.001		0.69 (0.16-3.03)	0.628	0.71 (0.18-2.84)	0.626		6.15 (1.89-20.0)	0.003	6.96 (2.15-22.57)	0.001
Short preceding birth interval (≤12 months)
No	2.35 (0.77-7.29)	0.14				0.26 (0.05-1.44)	0.12				ref					ref					ref					ref					ref					ref					ref					ref
Yes	ref					ref					2.12 (0.25-17.74)	0.49				2.76 (0.17-43.55)	0.47				0.87 (0.37-2.03)	0.75				0.67 (0.17-2.55)	0.55				1.39 (0.54-3.56)	0.49				*					1.33 (0.63-2.79)	0.45				0.69 (0.26-1.84)	0.457
Previous neonatal death
No	1.55 (0.79-3.05)	0.2				1.42 (0.61-3.33)	0.41				ref					ref					ref					ref					ref					ref					ref					ref
Yes	ref					ref					0.76 (0.27-2.18)	0.61				0.96 (0.30-3.06)	0.95				1.05 (0.62-1.77)	0.85				1.19 (0.58-2.41)	0.64				1.03 (0.55-1.93)	0.94				1.00 (0.45-2.23)	1				0.86 (0.49-1.51)	0.596				0.92 (0.46-1.83)	0.803
Previous baby died
No	1.25 (0.85-1.84)	0.25				0.79 (0.45-1.37)	0.4				ref					ref					ref					ref					ref					ref					ref					ref
Yes	ref					ref					2.21 (0.86-5.66)	0.1				1.89 (0.57-6.30)	0.29				1.15 (0.78-1.69)	0.48				0.78 (0.44-1.36)	0.37				1.39 (0.77-2.51)	0.28				1.11 (0.49-2.51)	0.8				1.47 (0.85-2.56)	0.169				0.75 (0.35-1.58)	0.441
	* cannot be calculated due to no births iat one level of outcome
	** 1996 model includes wealth, parity, maternal age at birth, maternal education, marital status, zone of residence, ANC visits, previous birth by C-section
	1999 model includes wealth, parity, maternal age at birth, maternal education, zone of residence, ANC visits
	2005 model includes wealth, parity, maternal age at birth, maternal education, marital status, zone of residence, ANC visits, multiple index birth, previous birth by C-section
	2010 model includes wealth, parity, maternal age at birth, maternal education, marital status, zone of residence, ANC visits, multiple index birth, previous birth by C-section
	2015 model includes wealth, parity, maternal age at birth, maternal education, marital status, zone of residence, ANC visits, multiple index birth, previous birth by C-section
