# Supplementary material for: No increase in use of hospitals for childbirth in Tanzania over 25 years: Accumulation of inequity among poor, rural, high parity women
Source: PLOS Glob Public Health. 2022 Aug 15;2(8):e0000345. doi: 10.1371/journal.pgph.0000345 (PMC10021586; doi:10.1371/journal.pgph.0000345)
Supplement: S5 Table — (XLSX) [file pgph.0000345.s005.xlsx]

## Sheet: Sheet1
S5 Table
Outcome	Wealth	1996									1999									2004									2010									2015
		Parity 0	p-value	1-2	p-value	3-4	p-value	Parity ≥5	p-value		Parity 0	p-value	1-2	p-value	3-4	p-value	Parity ≥5	p-value		Parity 0	p-value	1-2	p-value	3-4	p-value	Parity ≥5	p-value		Parity 0	p-value	1-2	p-value	3-4	p-value	Parity ≥5	p-value		Parity 0	p-value	1-2	p-value	3-4	p-value	Parity ≥5	p-value
Home birth	poorest	44		70		77		75			57		71		78		71			40		64		72		76			41		63		68		71			28		51		59		58
		33-54	<0.001	63-77	<0.001	71-84	<0.001	67-83	<0.001		40-75	<0.001	60-82	<0.001	68-88	<0.001	56-84	<0.001		33-48	<0.001	58-69	<0.001	68-77	<0.001	70-82	<0.001		31-51	<0.001	56-70	<0.001	61-75	<0.001	65-78	<0.001		21-35	<0.001	44-58	<0.001	52-65	<0.001	51-65	<0.001
	poorer	46		54		66		70			57		66		65		80			36		59		69		73			42		55		64		66			28		42		47		56
		36-57	<0.001	46-62	<0.001	59-74	<0.001	61-79	<0.001		39-75	<0.001	53-80	<0.001	55-75	<0.001	68-91	<0.001		29-42	<0.001	54-65	<0.001	64-74	<0.001	67-78	<0.001		32-53	<0.001	48-63	<0.001	57-71	<0.001	57-74	<0.001		21-35	<0.001	35-49	<0.001	40-54	<0.001	48-63	<0.001
	medium	40		61		67		70			45		71		75		75			35		59		69		72			30		44		54		66			21		33		39		53
		30-49	<0.001	54-69	<0.001	60-75	<0.001	62-77	<0.001		32-59	<0.001	60-82	<0.001	64-87	<0.001	61-88	<0.001		28-42	<0.001	54-64	<0.001	64-74	<0.001	66-79	<0.001		22-39	<0.001	37-51	<0.001	47-61	<0.001	59-74	<0.001		14-27	<0.001	27-39	<0.001	33-46	<0.001	45-61	<0.001
	richest	36		50		52		62			44		53		62		59			24		47		57		62			24		35		44		53			16		21		25		30
		28-44	<0.001	44-56	<0.001	44-59	<0.001	53-72	<0.001		29-58	<0.001	39-67	<0.001	47-76	<0.001	44-75	<0.001		18-30	<0.001	41-52	<0.001	51-63	<0.001	53-70	<0.001		16-33	<0.001	28-42	<0.001	34-54	<0.001	44-62	<0.001		10-22	<0.001	11-30	<0.001	17-33	<0.001	19-41	<0.001
PHC birth	poorest	20		14		15		12			22		15		13		10			31		24		20		17			23		24		24		21			20		39		31		30
		11-29	<0.001	9-19	<0.001	9-21	<0.001	7-17	<0.001		5-37	<0.001	6-24	0.002	4-21	0.003	3-18	0.007		23-40	<0.001	20-28	<0.001	16-24	<0.001	12-22	<0.001		13-34	<0.001	18-30	<0.001	17-30	<0.001	15-28	<0.001		14-25	<0.001	33-46	<0.001	25-37	<0.001	24-36	<0.001
	poorer	18		18		20		18			18		13		16		7			30		24		21		18			31		27		27		23			31		34		44		32
		12-24	<0.001	12-25	<0.001	14-27	<0.001	11-25	<0.001		3-32	0.016	5-22	0.002	5-26	0.005	0-14	0.07		22-39	<0.001	20-29	<0.001	16-25	<0.001	13-23	<0.001		21-40	<0.001	21-33	<0.001	21-34	<0.001	16-31	<0.001		22-39	<0.001	28-40	<0.001	38-51	<0.001	26-39	<0.001
	medium	25		19		23		18			35		12		11		12			28		23		20		17			30		38		32		25			28		42		46		35
		16-35	<0.001	13-25	<0.001	15-30	<0.001	12-25	<0.001		17-52	<0.001	5-20	0.001	3-20	0.01	2-22	0.023		20-36	<0.001	18-28	<0.001	15-24	<0.001	12-22	<0.001		22-39	<0.001	31-45	<0.001	26-39	<0.001	18-33	<0.001		22-35	<0.001	35-49	<0.001	39-52	<0.001	27-42	<0.001
	richest	23		20		25		20			24		23		14		16			30		28		25		23			31		37		31		33			25		35		51		47
		16-31	<0.001	15-25	<0.001	18-32	<0.001	12-28	<0.001		10-38	0.001	13-33	<0.001	4-23	0.006	4-28	0.01		22-38	<0.001	23-34	<0.001	20-31	<0.001	15-30	<0.001		23-39	<0.001	30-43	<0.001	22-39	<0.001	23-42	<0.001		18-32	<0.001	26-43	<0.001	41-61	<0.001	35-59	<0.001
Hospital birth	poorest	36		16		8		13			21		13		9		19			28		13		8		7			36		13		9		8			52		10		10		12
		25-47	<0.001	11-22	<0.001	4-11	<0.001	7-19	<0.001		4-38	0.016	4-23	<0.001	2-16	0.01	5-33	0.007		20-36	<0.001	9-16	<0.001	5-10	<0.001	4-10	<0.001		26-46	<0.001	8-18	<0.001	5-13	<0.001	4-11	<0.001		43-61	<0.001	6-14	<0.001	6-14	<0.001	8-16	<0.001
	poorer	36		28		13		11			25		20		19		14			34		16		10		9			27		18		9		11			42		23		8		12
		26-45	<0.001	20-35	<0.001	8-19	<0.001	6-17	<0.001		15-35	<0.001	9-31	<0.001	7-31	0.001	5-22	0.002		25-43	<0.001	12-20	<0.001	8-13	<0.001	6-13	<0.001		17-37	<0.001	13-23	<0.001	4-13	<0.001	7-15	<0.001		35-21	<0.001	17-30	<0.001	6-11	<0.001	8-16	<0.001
	medium	35		20		10		12			20		16		13		13			37		18		12		10			40		18		14		8			51		25		15		12
		25-45	<0.001	14-26	<0.001	5-14	<0.001	7-17	<0.001		10-32	<0.001	7-26	0.001	5-22	0.004	3-24	0.016		29-46	<0.001	14-22	<0.001	8-15	<0.001	7-14	<0.001		30-49	<0.001	12-23	<0.001	9-18	<0.001	5-12	<0.001		43-59	<0.001	19-30	<0.001	10-20	<0.001	8-16	<0.001
	richest	40		30		23		18			32		24		25		25			46		25		17		16			45		28		25		15			59		44		24		23
		31-50	<0.001	24-36	<0.001	17-29	<0.001	12-23	<0.001		17-47	<0.001	14-35	<0.001	10-40	0.002	10-39	0.001		38-54	<0.001	20-30	<0.001	13-22	<0.001	11-21	<0.001		34-55	<0.001	21-36	<0.001	19-31	<0.001	8-21	<0.001		51-66	<0.001	37-52	<0.001	17-32	<0.001	15-31	<0.001
